# Supplementary material for: Catechin versus MoS2 Nanoflakes Functionalized with Catechin: Improving the Sperm Fertilizing Ability—An In Vitro Study in a Swine Model
Source: Int J Mol Sci. 2023 Mar 1;24(5):4788. doi: 10.3390/ijms24054788 (PMC10003105; doi:10.3390/ijms24054788)
Supplement: Supplementary file 1 [file ijms-24-04788-s001.zip]

Archive with 1 entries (1 files):
- ijms-2185666-supplementary.pdf
